# Supplementary material for: Effects of Targeted Memory Reactivation on Cortical Networks
Source: Brain Sci. 2024 Jan 23;14(2):114. doi: 10.3390/brainsci14020114 (PMC10886727; doi:10.3390/brainsci14020114)
Supplement: Supplementary file 1 [file brainsci-14-00114-s001.zip]

Archive with 1 entries (1 files):
- brainsci-2802015-supplementary.pdf
